# Supplementary material for: Bembidion (Ocydromus) terryerwini sp. nov. from Iran (Coleoptera, Carabidae, Bembidiina)
Source: Zookeys. 2021 Jun 16;1044:221–8. doi: 10.3897/zookeys.1044.63607 (PMC8222332; doi:10.3897/zookeys.1044.63607)
Supplement: XML Treatment for Bembidion (Ocydromus) terryerwini [file zookeys.1044.63607-treatment1.xml]

<!DOCTYPE tp:taxon-treatment
  PUBLIC "-//TaxonX//DTD Taxonomic Treatment Publishing DTD v0 20100105//EN" "tax-treatment-NSO.dtd">
<tp:taxon-treatment xmlns:tp="http://www.plazi.org/taxpub"><tp:treatment-meta><kwd-group><label>Taxon classification</label><kwd><named-content xmlns:xlink="http://www.w3.org/1999/xlink" content-type="kingdom">Animalia</named-content></kwd><kwd><named-content xmlns:xlink="http://www.w3.org/1999/xlink" content-type="order">Coleoptera</named-content></kwd><kwd><named-content xmlns:xlink="http://www.w3.org/1999/xlink" content-type="family">Carabidae</named-content></kwd></kwd-group><mixed-citation publication-type="journal"><person-group><name><surname>Neri</surname><given-names>Paolo</given-names></name><name><surname>Toledano</surname><given-names>Luca</given-names></name></person-group><article-title><italic><tp:taxon-name><tp:taxon-name-part taxon-name-part-type="genus" reg="Bembidion">Bembidion</tp:taxon-name-part></tp:taxon-name></italic> (<italic><tp:taxon-name><tp:taxon-name-part taxon-name-part-type="genus" reg="Bembidion"/><tp:taxon-name-part taxon-name-part-type="subgenus" reg="Ocydromus">Ocydromus</tp:taxon-name-part></tp:taxon-name></italic>)  <italic><tp:taxon-name><tp:taxon-name-part taxon-name-part-type="genus" reg="Bembidion"/><tp:taxon-name-part taxon-name-part-type="subgenus" reg="Ocydromus"/><tp:taxon-name-part taxon-name-part-type="species" reg="terryerwini">terryerwini</tp:taxon-name-part></tp:taxon-name></italic> sp. nov. from Iran (<tp:taxon-name><tp:taxon-name-part taxon-name-part-type="order">Coleoptera</tp:taxon-name-part></tp:taxon-name>, <tp:taxon-name><tp:taxon-name-part taxon-name-part-type="family">Carabidae</tp:taxon-name-part></tp:taxon-name>, <tp:taxon-name><tp:taxon-name-part taxon-name-part-type="subtribe">Bembidiina</tp:taxon-name-part></tp:taxon-name>)</article-title><source>Zookeys</source><day>16</day><month>6</month><year>2021</year><volume>1044</volume><fpage>221</fpage><lpage>228</lpage><pub-id pub-id-type="doi">10.3897/zookeys.1044.63607</pub-id></mixed-citation></tp:treatment-meta><tp:nomenclature><tp:taxon-name><object-id xmlns:xlink="http://www.w3.org/1999/xlink" content-type="arpha" xlink:type="simple">384D8BA9-BD0F-5160-AD5D-92C039B6407E</object-id>
            <tp:taxon-name-part taxon-name-part-type="genus" reg="Bembidion">Bembidion</tp:taxon-name-part> (<tp:taxon-name-part taxon-name-part-type="subgenus" reg="Ocydromus">Ocydromus</tp:taxon-name-part>) <tp:taxon-name-part taxon-name-part-type="species" reg="terryerwini">terryerwini</tp:taxon-name-part><object-id xmlns:xlink="http://www.w3.org/1999/xlink" content-type="zoobank" xlink:type="simple">http://zoobank.org/E719D15B-1C66-4471-8C0E-0189212DF963</object-id></tp:taxon-name><tp:taxon-status xmlns:xlink="http://www.w3.org/1999/xlink" xlink:type="simple">sp. nov.</tp:taxon-status><xref ref-type="fig" rid="F1">Figures 2</xref><xref ref-type="fig" rid="F1">, 3</xref><xref ref-type="fig" rid="F1">, 6</xref><xref ref-type="fig" rid="F1">, 7</xref></tp:nomenclature><tp:treatment-sec sec-type="material" id="SECID0ETFAC"><title>Material examined.</title><p><bold><italic>Holotype</italic></bold>, 1 ♂, “N 29°21'14.7" E 57°20'31.7" / Iran, Prov. Kerman, Rāyen, Goroah, / Babtahoune, <italic>Bachufer</italic>-<italic>Schotterbank</italic> / 06.06.2014 2700 m / leg. Schnitter” (<abbrev xmlns:xlink="http://www.w3.org/1999/xlink" xlink:title="coll. Luca Toledano, Verona, Italy" id="ABBRID0EMGAC" xlink:type="simple">CTVR</abbrev>). We added the following label (red, printed) to the specimen: “<italic>Bembidion (Ocydromus) terryerwini</italic> Neri &amp; Toledano, 2021 – Holotypus”. <bold><italic>Paratypes</italic></bold>: 24 ♂♂ 12 ♀♀, same collecting data as the holotype (<abbrev xmlns:xlink="http://www.w3.org/1999/xlink" xlink:title="coll. Luca Toledano, Verona, Italy" id="ABBRID0EBHAC" xlink:type="simple">CTVR</abbrev>, <abbrev xmlns:xlink="http://www.w3.org/1999/xlink" xlink:title="coll. Jan Muilwijk, Bilthoven, Netherlands" id="ABBRID0EFHAC" xlink:type="simple">JM</abbrev>, <abbrev xmlns:xlink="http://www.w3.org/1999/xlink" xlink:title="coll. Paolo Neri, Forlì, Italy" id="ABBRID0EJHAC" xlink:type="simple">PN</abbrev>, <abbrev xmlns:xlink="http://www.w3.org/1999/xlink" xlink:title="coll. Peer Schnitter, Halle, Germany" id="ABBRID0ENHAC" xlink:type="simple">PS</abbrev>); 4 ♂♂ 3 ♀♀, “N 29°23'35.4" E 57°25'44.4 Iran, / Prov. Kerman, Rayen, Anbaroutak, / Bachufer/Schotterbank / 06.06.2014 2350m / leg.: Schnitter” (<abbrev xmlns:xlink="http://www.w3.org/1999/xlink" xlink:title="coll. Paolo Neri, Forlì, Italy" id="ABBRID0E4HAC" xlink:type="simple">PN</abbrev>, <abbrev xmlns:xlink="http://www.w3.org/1999/xlink" xlink:title="coll. Peer Schnitter, Halle, Germany" id="ABBRID0EBIAC" xlink:type="simple">PS</abbrev>); 22 ♂♂ 24 ♀♀, “N 30°31'18.4" E 57°09'44.6" / Iran, Prov. Kerman, Kerman N / Darb-e-Asiab, waterfall near / Kuhpayeh, <italic>Schlucht</italic>-<italic>Schotterbank</italic> / 07.06.2014 2600 m / leg. Schnitter” (<abbrev xmlns:xlink="http://www.w3.org/1999/xlink" xlink:title="coll. Luca Toledano, Verona, Italy" id="ABBRID0ETIAC" xlink:type="simple">CTVR</abbrev>, <abbrev xmlns:xlink="http://www.w3.org/1999/xlink" xlink:title="coll. Paolo Neri, Forlì, Italy" id="ABBRID0EXIAX" xlink:type="simple">PN</abbrev>, <abbrev xmlns:xlink="http://www.w3.org/1999/xlink" xlink:title="coll. Peer Schnitter, Halle, Germany" id="ABBRID0E2IAC" xlink:type="simple">PS</abbrev>); 7 ♂♂ 5 ♀♀, “N 29°32'49.6" E 57°17'56.5" / Iran, Prov, Kerman, Rayen / waterfall near Kuh-e Hazar / <italic>Bachufer</italic>-<italic>Schotterbank</italic> / 05.06.2014 2920 m / leg. Schnitter” (<abbrev xmlns:xlink="http://www.w3.org/1999/xlink" xlink:title="coll. Luca Toledano, Verona, Italy" id="ABBRID0ENJAT" xlink:type="simple">CTVR</abbrev>, <abbrev xmlns:xlink="http://www.w3.org/1999/xlink" xlink:title="coll. Peer Schnitter, Halle, Germany" id="ABBRID0ERJAC" xlink:type="simple">PS</abbrev>); 1 ♂ 1 ♀, “Iran, Prov. Kerman, Kuh-e / Lalehzar, 3400–3600 m / 04.06.2014, 29°27'52" N / 56°45'65" E / leg. A. Weigel” (<abbrev xmlns:xlink="http://www.w3.org/1999/xlink" xlink:title="coll. Luca Toledano, Verona, Italy" id="ABBRID0EVJAC" xlink:type="simple">CTVR</abbrev>); 1 ♂, “Iran (Kerman prov.) / Kūh-e Lālehzār vill. ca 3000–3600 m / N 29°28'41" E 56°48'21" / (river valley, river bank, / in gravel) /4.VI.2014 Wrase &amp; Laser” (<abbrev xmlns:xlink="http://www.w3.org/1999/xlink" xlink:title="coll. Luca Toledano, Verona, Italy" id="ABBRID0EZJAC" xlink:type="simple">CTVR</abbrev>); 2 ♂♂ 3 ♀♀, “Kerman prov. 15 Km E / Korin, Kub-e-Lalehzar Mts. / (3000 m) / 18-5-2008 Iran / A. Anichtchenko leg.” (<abbrev xmlns:xlink="http://www.w3.org/1999/xlink" xlink:title="coll. Luca Toledano, Verona, Italy" id="ABBRID0E4JAC" xlink:type="simple">CTVR</abbrev>, <abbrev xmlns:xlink="http://www.w3.org/1999/xlink" xlink:title="coll. Marcos Toribio, Tres Cantos (Madrid), Spain" id="ABBRID0EBKAC" xlink:type="simple">MT</abbrev>); 5 ♂♂ 8 ♀♀, “Iran (Kerman Prov.) / waterfall at Darb-e-Asiab vill. / N Kerman 2600m / N 30°31'18.4"/E 57°09'44.6" / (canyon, in gravel/under stones) / 7.VI.2014 D. Wrase” (<abbrev xmlns:xlink="http://www.w3.org/1999/xlink" xlink:title="coll. Luca Toledano, Verona, Italy" id="ABBRID0EFKAC" xlink:type="simple">CTVR</abbrev>, <abbrev xmlns:xlink="http://www.w3.org/1999/xlink" xlink:title="coll. David Wrase, Gusow Platkow" id="ABBRID0EJKAC" xlink:type="simple">DW</abbrev>, <abbrev xmlns:xlink="http://www.w3.org/1999/xlink" xlink:title="coll. Paolo Neri, Forlì, Italy" id="ABBRID0ENKAC" xlink:type="simple">PN</abbrev>); 2 ♂♂ 2 ♀♀, “Iran (Kerman Prov.) / waterfall at Darb-e-Asiab vill. / N Kerman 2600m / N 30°31'18.4"/E 57°09'44.6" / (canyon, in gravel/under stones) / 2.VI.2014 B. Laser” (<abbrev xmlns:xlink="http://www.w3.org/1999/xlink" xlink:title="coll. David Wrase, Gusow Platkow" id="ABBRID0ERKAC" xlink:type="simple">DW</abbrev>); 2 ♂♂ 2 ♀♀, “IRAN (Kerman Prov.) / waterfall at Darb-e-Asiab vill. / nr. Kuhpayeh vill. N Kerman / ca 2500 m / N 30°31'18.4"/E 57°09'44.6" / (canyon, in gravel/under stones) / 2.06.2014 D. Wrase” (<abbrev xmlns:xlink="http://www.w3.org/1999/xlink" xlink:title="coll. David Wrase, Gusow Platkow" id="ABBRID0EVKAC" xlink:type="simple">DW</abbrev>); 3 ♂♂ 3 ♀♀, “Iran (Kerman Prov.) / Kuh-e Lalehzar / N Lalehzar vill. ca. 3000–3600 m / N 29°28'41"/E 56°48'21" / (river valley, river bank, / in gravel / 4.VI.2014 Wrase &amp; Laser” (<abbrev xmlns:xlink="http://www.w3.org/1999/xlink" xlink:title="coll. Luca Toledano, Verona, Italy" id="ABBRID0EZKAC" xlink:type="simple">CTVR</abbrev>, <abbrev xmlns:xlink="http://www.w3.org/1999/xlink" xlink:title="coll. David Wrase, Gusow Platkow" id="ABBRID0E4KAC" xlink:type="simple">DW</abbrev>); 1 ♂, “Iran (Kerman Prov.) / Kuh-e Hezar 2920 m / high plain above Abshar-e / Rayen water fall (SW Rayen) / N 29°32'49.6"/E57°17'56.5" / (brook bank, in gravel / sifted, from detritus) / 5.VI.2014 Wrase” (<abbrev xmlns:xlink="http://www.w3.org/1999/xlink" xlink:title="coll. David Wrase, Gusow Platkow" id="ABBRID0EBLAC" xlink:type="simple">DW</abbrev>); 20 ♂♂ 31 ♀♀, “Iran (Kerman Prov. / Rayen distr.) Goruh Village / Babtahoune 2700 m / N 29°21'14.7"/E57°20'31.7" / (river bank, in gravel / partly with vegetation) / 6.VI.2014 Wrase &amp; Laser” (<abbrev xmlns:xlink="http://www.w3.org/1999/xlink" xlink:title="coll. Luca Toledano, Verona, Italy" id="ABBRID0EFLAC" xlink:type="simple">CTVR</abbrev>, <abbrev xmlns:xlink="http://www.w3.org/1999/xlink" xlink:title="coll. David Wrase, Gusow Platkow" id="ABBRID0EJLAC" xlink:type="simple">DW</abbrev>, <abbrev xmlns:xlink="http://www.w3.org/1999/xlink" xlink:title="coll. Paolo Neri, Forlì, Italy" id="ABBRID0ENLAC" xlink:type="simple">PN</abbrev>); 1 ♀, “Iran (Kerman prov.) / Anbaroutak vill. nr. Rāyen / 2350 m / N 29°23'54.4" E 57°25'44.4" / (brook bank, in gravel-under / stones, partly overgrown) / 6.VI.2014 Wrase &amp; Laser” (<abbrev xmlns:xlink="http://www.w3.org/1999/xlink" xlink:title="coll. David Wrase, Gusow Platkow" id="ABBRID0ERLAC" xlink:type="simple">DW</abbrev>); 1 ♂, “IR Kerman / Rusk / 19-4-2008 / Muilwijk leg.” (<abbrev xmlns:xlink="http://www.w3.org/1999/xlink" xlink:title="coll. Luca Toledano, Verona, Italy" id="ABBRID0EVLAC" xlink:type="simple">CTVR</abbrev>); 22 ♂♂ 29 ♀♀, “Iran, Maimand, prov. Kerman, 160 km W Kerman, 8.5.2010 Orszulik lgt.” (<abbrev xmlns:xlink="http://www.w3.org/1999/xlink" xlink:title="coll. Luca Toledano, Verona, Italy" id="ABBRID0EZLAC" xlink:type="simple">CTVR</abbrev>, <abbrev xmlns:xlink="http://www.w3.org/1999/xlink" xlink:title="coll. Kamil Orszulik, Frýdek-Místek, Czech Republic" id="ABBRID0E4LAC" xlink:type="simple">KO</abbrev>, <abbrev xmlns:xlink="http://www.w3.org/1999/xlink" xlink:title="coll. Karel Rébl, Nové Strašecí, Czech Republic" id="ABBRID0EBMAC" xlink:type="simple">KR</abbrev>, <abbrev xmlns:xlink="http://www.w3.org/1999/xlink" xlink:title="coll. Paolo Neri, Forlì, Italy" id="ABBRID0EFMAC" xlink:type="simple">PN</abbrev>); 1 ♂ 2 ♀♀, “Iran, prov Kerman, Sarbizhan, 140 km S Kerman, 4.5.2010, Orszulik lgt.” (<abbrev xmlns:xlink="http://www.w3.org/1999/xlink" xlink:title="coll. Kamil Orszulik, Frýdek-Místek, Czech Republic" id="ABBRID0EJMAC" xlink:type="simple">KO</abbrev>, <abbrev xmlns:xlink="http://www.w3.org/1999/xlink" xlink:title="coll. Karel Rébl, Nové Strašecí, Czech Republic" id="ABBRID0ENMAC" xlink:type="simple">KR</abbrev>); 1 ♀, “IR Kerman Darmazar Kuh-e Bahr Aseman 22.iii.2007 leg. J. Muilwijk” (<abbrev xmlns:xlink="http://www.w3.org/1999/xlink" xlink:title="coll. Jan Muilwijk, Bilthoven, Netherlands" id="ABBRID0ERMAC" xlink:type="simple">JM</abbrev>); 1 ♂ 2 ♀♀, “IR Kerman Darmazar Kuh-e Bahr Aseman 21.iv.2008 leg. J. Muilwijk” (<abbrev xmlns:xlink="http://www.w3.org/1999/xlink" xlink:title="coll. Jan Muilwijk, Bilthoven, Netherlands" id="ABBRID0EVMAC" xlink:type="simple">JM</abbrev>); 3 ♂♂ 1 ♀, “IR Kerman Rabor env. 22.iii.2007 leg. J. Muilwijk” (<abbrev xmlns:xlink="http://www.w3.org/1999/xlink" xlink:title="coll. Jan Muilwijk, Bilthoven, Netherlands" id="ABBRID0EZMAC" xlink:type="simple">JM</abbrev>); 1 ♀, “IR Kerman 30 km North Baft 20.iii.2007 leg. J. Muilwijk” (<abbrev xmlns:xlink="http://www.w3.org/1999/xlink" xlink:title="coll. Jan Muilwijk, Bilthoven, Netherlands" id="ABBRID0E4MAC" xlink:type="simple">JM</abbrev>); 1 ♀, “IR Kerman Kuh-e Hezar 21.iv.2008 leg. J. Muilwijk” (<abbrev xmlns:xlink="http://www.w3.org/1999/xlink" xlink:title="coll. Jan Muilwijk, Bilthoven, Netherlands" id="ABBRID0EBNAC" xlink:type="simple">JM</abbrev>); 8 ♂♂ 10 ♀♀, “Iran 7.5.1999 / Sir Kūh, Yazd env. / lgt. Orszulik” (<abbrev xmlns:xlink="http://www.w3.org/1999/xlink" xlink:title="coll. Luca Toledano, Verona, Italy" id="ABBRID0EFNAC" xlink:type="simple">CTVR</abbrev>, <abbrev xmlns:xlink="http://www.w3.org/1999/xlink" xlink:title="coll. Kamil Orszulik, Frýdek-Místek, Czech Republic" id="ABBRID0EJNAC" xlink:type="simple">KO</abbrev>, <abbrev xmlns:xlink="http://www.w3.org/1999/xlink" xlink:title="coll. Karel Rébl, Nové Strašecí, Czech Republic" id="ABBRID0ENNAC" xlink:type="simple">KR</abbrev>, <abbrev xmlns:xlink="http://www.w3.org/1999/xlink" xlink:title="coll. Paolo Neri, Forlì, Italy" id="ABBRID0ERNAC" xlink:type="simple">PN</abbrev>); 3 ♂♂ 3 ♀♀, “Iran C 7.5.1999 / Yazd env. / Mt. Sir Kūh / L. Klima leg.” (<abbrev xmlns:xlink="http://www.w3.org/1999/xlink" xlink:title="coll. Luca Toledano, Verona, Italy" id="ABBRID0EVNAC" xlink:type="simple">CTVR</abbrev>, <abbrev xmlns:xlink="http://www.w3.org/1999/xlink" xlink:title="coll. Jan Muilwijk, Bilthoven, Netherlands" id="ABBRID0EZNAC" xlink:type="simple">JM</abbrev>, <abbrev xmlns:xlink="http://www.w3.org/1999/xlink" xlink:title="coll. Karel Rébl, Nové Strašecí, Czech Republic" id="ABBRID0E4NAC" xlink:type="simple">KR</abbrev>); 1 ♂, “Iran, Yazd, Shir Kūh / 5 Km S Taft / 23.5.2008 1600–1700 m / leg. Mühle” (<abbrev xmlns:xlink="http://www.w3.org/1999/xlink" xlink:title="coll. Luca Toledano, Verona, Italy" id="ABBRID0EBOAC" xlink:type="simple">CTVR</abbrev>); 4 ♂♂ 5 ♀♀, “IR Yazd / M Sir Kou / 14-4-2008 / Muilwijk leg. 2008” (<abbrev xmlns:xlink="http://www.w3.org/1999/xlink" xlink:title="coll. David Wrase, Gusow Platkow" id="ABBRID0EFOAC" xlink:type="simple">DW</abbrev>, <abbrev xmlns:xlink="http://www.w3.org/1999/xlink" xlink:title="coll. Jan Muilwijk, Bilthoven, Netherlands" id="ABBRID0EJOAC" xlink:type="simple">JM</abbrev>). We added to the specimens the following label (red, printed): “<italic>Bembidion (Ocydromus) terryerwini</italic> Neri &amp; Toledano, 2021 – Paratypus“.</p></tp:treatment-sec><tp:treatment-sec sec-type="type locality" id="SECID0E2OAC"><title>Type locality.</title><p>Iran, Prov. Kerman, Rāyen, Goroah, Babtahoune 2700 m, 29°21'14.7"N, 57°20'31.7"E.</p></tp:treatment-sec><tp:treatment-sec sec-type="material" id="SECID0EAPAC"><title>Comparative material.</title><p>We were able to compare the species herein described with abundant material from several collections (<abbrev xmlns:xlink="http://www.w3.org/1999/xlink" xlink:title="coll. Luca Toledano, Verona, Italy" id="ABBRID0EPIAC" xlink:type="simple">CTVR</abbrev>, <abbrev xmlns:xlink="http://www.w3.org/1999/xlink" xlink:title="coll. Paolo Neri, Forlì, Italy" id="ABBRID0ETIAL" xlink:type="simple">PN</abbrev>, <abbrev xmlns:xlink="http://www.w3.org/1999/xlink" xlink:title="coll. David Wrase, Gusow Platkow" id="ABBRID0EXIAC" xlink:type="simple">DW</abbrev>, <abbrev xmlns:xlink="http://www.w3.org/1999/xlink" xlink:title="coll. Peer Schnitter, Halle, Germany" id="ABBRID0E2IAQ" xlink:type="simple">PS</abbrev>, <abbrev xmlns:xlink="http://www.w3.org/1999/xlink" xlink:title="coll. Jan Muilwijk, Bilthoven, Netherlands" id="ABBRID0E6IAC" xlink:type="simple">JM</abbrev>), except for <italic>ispartanum nairicum</italic> Iablokoff-Khnzorian, 1976 and <italic>sokolowskyi</italic> Fassati, 1957 that were compared based on the literature, by original descriptions or other publications. Of <italic>sokolowskyi</italic>, Werner Marggi kindly provided a photo of the holotype taken in the Coll. Fassati. We also examined the following type material: 1 ♂, paratype of <italic>B. semilotum</italic> Netolitzky, 1911 “Sultanabad / Th. Strauss [printed] // <italic>semilotum</italic> [handwritten] / det. Netolitzky [printed] // CO / TYPUS [red, printed]” (<abbrev xmlns:xlink="http://www.w3.org/1999/xlink" xlink:title="coll. Luca Toledano, Verona, Italy" id="ABBRID0ENJAC" xlink:type="simple">CTVR</abbrev>), 2 ♀♀. paratypes of <italic>B. hiekei</italic> Müller-Motzfeld, 1986 “Turkm., Kopet Dag / Salzquelle 2 Km v. / Tschuli b.Firjusa / 18.9.76, leg. F. Hieke [printed] // PARATYPUS [red, handwritten] // <italic>Bembidion</italic> [printed] / <italic>hiekei</italic> n.sp. [handwritten] // det. Müller 1985 [printed]” (<abbrev xmlns:xlink="http://www.w3.org/1999/xlink" xlink:title="coll. Paolo Neri, Forlì, Italy" id="ABBRID0EXJAC" xlink:type="simple">PN</abbrev>).</p></tp:treatment-sec><tp:treatment-sec sec-type="diagnosis" id="SECID0E2CAE"><title>Diagnosis.</title><p>A <tp:taxon-name><tp:taxon-name-part taxon-name-part-type="genus" reg="Bembidion">Bembidion</tp:taxon-name-part></tp:taxon-name> of the subgenus <tp:taxon-name><tp:taxon-name-part taxon-name-part-type="genus" reg="Bembidion"/><tp:taxon-name-part taxon-name-part-type="subgenus" reg="Ocydromus">Ocydromus</tp:taxon-name-part></tp:taxon-name> and member of the <italic><tp:taxon-name><tp:taxon-name-part taxon-name-part-type="genus" reg="Bembidion"/><tp:taxon-name-part taxon-name-part-type="species" reg="decorum">decorum</tp:taxon-name-part></tp:taxon-name></italic> group; very similar to <italic><tp:taxon-name><tp:taxon-name-part taxon-name-part-type="genus" reg="Bembidion">B.</tp:taxon-name-part> <tp:taxon-name-part taxon-name-part-type="species" reg="hiekei">hiekei</tp:taxon-name-part></tp:taxon-name></italic> Müller-Motzfeld, 1986, but recognizable from the latter by a less transverse pronotum with narrow lateral gutter and punctured anterior transverse impression and adjacent area.</p><fig id="F1" position="float" orientation="portrait"><object-id xmlns:xlink="http://www.w3.org/1999/xlink" content-type="doi" xlink:type="simple">10.3897/zookeys.1044.63607.figures1-7</object-id><object-id xmlns:xlink="http://www.w3.org/1999/xlink" content-type="arpha" xlink:type="simple">433E03F0-CFA9-5097-BBA5-B491A8449FF3</object-id><label>Figures 1–7.</label><caption><p><bold>1</bold> habitus of <tp:taxon-name><tp:taxon-name-part taxon-name-part-type="genus" reg="Bembidion">Bembidion</tp:taxon-name-part> (<tp:taxon-name-part taxon-name-part-type="subgenus" reg="Ocydromus">Ocydromus</tp:taxon-name-part>) <tp:taxon-name-part taxon-name-part-type="species" reg="hiekei">hiekei</tp:taxon-name-part></tp:taxon-name> Müller-Motzfeld, paratype, (<abbrev xmlns:xlink="http://www.w3.org/1999/xlink" xlink:title="coll. Paolo Neri, Forlì, Italy" id="ABBRID0E5EAE" xlink:type="simple">PN</abbrev>), 5.90 mm <bold>2</bold> habitus of <tp:taxon-name><tp:taxon-name-part taxon-name-part-type="genus" reg="Bembidion">B.</tp:taxon-name-part> (<tp:taxon-name-part taxon-name-part-type="subgenus" reg="Ocydromus">O.</tp:taxon-name-part>) <tp:taxon-name-part taxon-name-part-type="species" reg="terryerwini">terryerwini</tp:taxon-name-part></tp:taxon-name> sp. nov., holotype (<abbrev xmlns:xlink="http://www.w3.org/1999/xlink" xlink:title="coll. Luca Toledano, Verona, Italy" id="ABBRID0ESFAE" xlink:type="simple">CTVR</abbrev>), 5.20 mm <bold>3</bold> spermatheca of <tp:taxon-name><tp:taxon-name-part taxon-name-part-type="genus" reg="Bembidion">B.</tp:taxon-name-part> (<tp:taxon-name-part taxon-name-part-type="subgenus" reg="Ocydromus">O.</tp:taxon-name-part>) <tp:taxon-name-part taxon-name-part-type="species" reg="terryerwini">terryerwini</tp:taxon-name-part></tp:taxon-name> sp. nov., paratype (<abbrev xmlns:xlink="http://www.w3.org/1999/xlink" xlink:title="coll. Paolo Neri, Forlì, Italy" id="ABBRID0EGGAE" xlink:type="simple">PN</abbrev>) <bold>4</bold> habitus of <tp:taxon-name><tp:taxon-name-part taxon-name-part-type="genus" reg="Bembidion">B.</tp:taxon-name-part> (<tp:taxon-name-part taxon-name-part-type="subgenus" reg="Ocydromus">O.</tp:taxon-name-part>) <tp:taxon-name-part taxon-name-part-type="species" reg="sokolowskyi">sokolowskyi</tp:taxon-name-part></tp:taxon-name> Fassati, holotype, (<named-content xmlns:xlink="http://www.w3.org/1999/xlink" content-type="dwc:institutional_code" xlink:type="simple">MHNG</named-content>), 5 mm <bold>5</bold> pronotum of <tp:taxon-name><tp:taxon-name-part taxon-name-part-type="genus" reg="Bembidion">Bembidion</tp:taxon-name-part> (<tp:taxon-name-part taxon-name-part-type="subgenus" reg="Ocydromus">Ocydromus</tp:taxon-name-part>) <tp:taxon-name-part taxon-name-part-type="species" reg="hiekei">hiekei</tp:taxon-name-part></tp:taxon-name> Müller-Motzfeld, paratype, (<abbrev xmlns:xlink="http://www.w3.org/1999/xlink" xlink:title="coll. Paolo Neri, Forlì, Italy" id="ABBRID0EPHAE" xlink:type="simple">PN</abbrev>) <bold>6</bold> pronotum of <tp:taxon-name><tp:taxon-name-part taxon-name-part-type="genus" reg="Bembidion">B.</tp:taxon-name-part> (<tp:taxon-name-part taxon-name-part-type="subgenus" reg="Ocydromus">O.</tp:taxon-name-part>) <tp:taxon-name-part taxon-name-part-type="species" reg="terryerwini">terryerwini</tp:taxon-name-part></tp:taxon-name> Neri &amp; Toledano, sp. nov., holotype (<abbrev xmlns:xlink="http://www.w3.org/1999/xlink" xlink:title="coll. Luca Toledano, Verona, Italy" id="ABBRID0EDIAE" xlink:type="simple">CTVR</abbrev>) <bold>7</bold> median lobe of the aedeagus of <tp:taxon-name><tp:taxon-name-part taxon-name-part-type="genus" reg="Bembidion">B.</tp:taxon-name-part> (<tp:taxon-name-part taxon-name-part-type="subgenus" reg="Ocydromus">O.</tp:taxon-name-part>) <tp:taxon-name-part taxon-name-part-type="species" reg="terryerwini">terryerwini</tp:taxon-name-part></tp:taxon-name> sp. nov., holotype (<abbrev xmlns:xlink="http://www.w3.org/1999/xlink" xlink:title="coll. Luca Toledano, Verona, Italy" id="ABBRID0EXIAE" xlink:type="simple">CTVR</abbrev>), 1.02 mm.</p></caption><graphic xmlns:xlink="http://www.w3.org/1999/xlink" xlink:href="zookeys-1044-221-g001.jpg" position="float" orientation="portrait" xlink:type="simple" id="oo_553409.jpg"><uri content-type="original_file" xlink:type="simple">https://binary.pensoft.net/fig/553409</uri></graphic></fig></tp:treatment-sec><tp:treatment-sec sec-type="description" id="SECID0EAJAE"><title>Description of holotype</title><p><bold>(Fig. <xref ref-type="fig" rid="F1">2</xref>).</bold> Total body length 5.20 mm. <bold><italic>Coloration</italic></bold>: head and pronotum black, with green metallic reflections, elytra brown, scutellar area blackish brown and sutural interval brown at the internal side. Antennae yellow-orange, only slightly darkened from the apical half of antennomere 4. Palps yellow-orange. Legs yellow-orange with femora with faint brown reflections.</p><p><bold><italic>Head</italic></bold>: maximum width, including eyes, 1.07 mm; interocular distance 0.62 mm; smooth, punctured in the median portion of the frons at the posterior half of the eye; microsculpture present in the posterior portion of the neck. Eyes markedly protruding, temples very short, almost absent. Wide frontal furrows, with a few punctures. Antennae long 2.68 mm.</p><p><bold><italic>Pronotum</italic></bold> (Fig. <xref ref-type="fig" rid="F1">6</xref>): length along the mid line 1.03 mm; width of the anterior margin 0.87 mm, maximum width 1.26 mm, width of base 0.93 mm; pronotal width/pronotal length ratio 1.22; slightly transverse; posterior margin slightly convex at middle, oblique towards the hind angles; anterior margin rectilinear with angles evidently bent ventrally; sides entirely rebordered, narrowing evidently and markedly sinuate towards base with which they form a large right angle, despite of the oblique sides of the base; lateral gutter narrow, of homogeneous width; basal foveae subquadrate, with scattered punctures and long laterobasal carina; median line sharp; anterior transverse impression and neighboring area with numerous (about 20) very sharp punctures; basal transverse impression rugose-punctate. Microsculpture in short, polygonal transverse sculpticells, barely visible on disc.</p><p><bold><italic>Elytra</italic></bold>: length 3.20 mm, maximum overall width, slightly beyond the middle, 2.00 mm; overall shape slightly ovoid with evident shoulders; completely microsculptured with sharp transverse polygonal sculpticells; intervals flat; striae and punctation evident but superficial, visible also near the apex but disappearing at apex. Macropterous species.</p></tp:treatment-sec><tp:treatment-sec sec-type="Male genitalia" id="SECID0EJKAE"><title>Male genitalia.</title><p>Medium-small sized (1.02 mm), with ventral margin only slightly concave and apical fourth bent ventrally; endophallus almost completely included in the median lobe; extremely elongated apex.</p></tp:treatment-sec><tp:treatment-sec sec-type="Intraspecific variability" id="SECID0EOKAE"><title>Intraspecific variability.</title><p>The paratypes generally match with the holotype in color and morphology. The brown color of the elytra may be more or less intense, from reddish to dark brown; the palps may be slightly darkened at apex. The pronotum may be slightly more transverse. The microsculpture of the pronotal disc may be more or less visible; the fine punctation at the anterior transverse pronotal impression, always present and sharp, may show a variable number of punctures. The ♂♂ are long from 4.70 to 5.70 mm and the ♀♀ from 4.80 to 5.70 mm. The length of aedeagus (Fig. <xref ref-type="fig" rid="F1">7</xref>) ranges from 1.00 to 1.13 mm, the reservoir of the spermatheca (Fig. <xref ref-type="fig" rid="F1">3</xref>) is 0.23 mm long.</p></tp:treatment-sec><tp:treatment-sec sec-type="etymology" id="SECID0E3KAE"><title>Derivatio nominis.</title><p>This beautiful species is named in memory of the late Terry Erwin (1940–2020), excellent, very kind, collaborative, and friendly man, and excellent globally acknowledged entomologist, who contributed to the taxonomic research of the tribe <tp:taxon-name><tp:taxon-name-part taxon-name-part-type="tribe">Bembidiini</tp:taxon-name-part></tp:taxon-name> through numerous publications (e.g., <xref ref-type="bibr" rid="B1">Erwin 1971</xref>, <xref ref-type="bibr" rid="B2">1972</xref>, <xref ref-type="bibr" rid="B3">1973</xref>, <xref ref-type="bibr" rid="B4">1974a</xref>, <xref ref-type="bibr" rid="B5">b</xref>, <xref ref-type="bibr" rid="B6">1975</xref>, <xref ref-type="bibr" rid="B7">1976</xref>, <xref ref-type="bibr" rid="B8">1977</xref>, <xref ref-type="bibr" rid="B9">1978</xref>, <xref ref-type="bibr" rid="B12">1982</xref>, <xref ref-type="bibr" rid="B13">1984</xref>; <xref ref-type="bibr" rid="B10">Erwin and Kavanaugh 1980</xref>, <xref ref-type="bibr" rid="B11">1981</xref>, <xref ref-type="bibr" rid="B14">1999</xref>: <xref ref-type="bibr" rid="B15">Erwin et al. 2010</xref>: <xref ref-type="bibr" rid="B16">Kavanaugh and Erwin 1992</xref>).</p></tp:treatment-sec><tp:treatment-sec sec-type="distribution" id="SECID0EHNAE"><title>Distribution.</title><p>The new species is known from the Kerman and Yazd Provinces, in central Iran.</p></tp:treatment-sec><tp:treatment-sec sec-type="comparisons" id="SECID0EMNAE"><title>Comparative notes.</title><p>The species of <italic><tp:taxon-name><tp:taxon-name-part taxon-name-part-type="genus" reg="Bembidion"/><tp:taxon-name-part taxon-name-part-type="species" reg="decorum">decorum</tp:taxon-name-part></tp:taxon-name></italic> group currently reported from Iran and neighboring regions are eleven. The <italic><tp:taxon-name><tp:taxon-name-part taxon-name-part-type="genus" reg="Bembidion"/><tp:taxon-name-part taxon-name-part-type="species" reg="decorum">decorum</tp:taxon-name-part></tp:taxon-name></italic> group includes species with pronotum microsculptured at least at sides and elytra unicolorous greenish, bluish metallic, or brown. Eleven species of this group are currently known from Iran and neighboring regions: <tp:taxon-name><tp:taxon-name-part taxon-name-part-type="genus" reg="Bembidion">Bembidion</tp:taxon-name-part> (<tp:taxon-name-part taxon-name-part-type="subgenus" reg="Ocydromus">Ocydromus</tp:taxon-name-part>) <tp:taxon-name-part taxon-name-part-type="species" reg="decorum">decorum</tp:taxon-name-part> <tp:taxon-name-part taxon-name-part-type="subspecies" reg="bodemeyeri">bodemeyeri</tp:taxon-name-part></tp:taxon-name> K. Daniel &amp; J. Daniel, 1902 (Bulgaria, Greece, Macedonia, Turkey); <tp:taxon-name><tp:taxon-name-part taxon-name-part-type="genus" reg="Bembidion">B.</tp:taxon-name-part> (<tp:taxon-name-part taxon-name-part-type="subgenus" reg="Ocydromus">O.</tp:taxon-name-part>) <tp:taxon-name-part taxon-name-part-type="species" reg="decorum">decorum</tp:taxon-name-part> <tp:taxon-name-part taxon-name-part-type="subspecies" reg="subconvexum">subconvexum</tp:taxon-name-part></tp:taxon-name> K. Daniel &amp; J. Daniel, 1902 (Azerbaijan, Armenia, Georgia, Russia: South European Territory, Iran, Turkey); <tp:taxon-name><tp:taxon-name-part taxon-name-part-type="genus" reg="Bembidion">B.</tp:taxon-name-part> (<tp:taxon-name-part taxon-name-part-type="subgenus" reg="Ocydromus">O.</tp:taxon-name-part>) <tp:taxon-name-part taxon-name-part-type="species" reg="siculum">siculum</tp:taxon-name-part> <tp:taxon-name-part taxon-name-part-type="subspecies" reg="smyrnense">smyrnense</tp:taxon-name-part></tp:taxon-name> Apfelbeck, 1904 (Albania, Bosnia Herzegovina, Bulgaria, Croatia, Greece, Macedonia, Romania, Turkey, Ukraine, Yugoslavia A: Cyprus, Israel, Lebanon, Syria, Turkey); <tp:taxon-name><tp:taxon-name-part taxon-name-part-type="genus" reg="Bembidion">B.</tp:taxon-name-part> (<tp:taxon-name-part taxon-name-part-type="subgenus" reg="Ocydromus">O.</tp:taxon-name-part>) <tp:taxon-name-part taxon-name-part-type="species" reg="siculum">siculum</tp:taxon-name-part> <tp:taxon-name-part taxon-name-part-type="subspecies" reg="durudense">durudense</tp:taxon-name-part></tp:taxon-name> Marggi &amp; Huber, 1999 (Azerbaijan, Armenia, Georgia, Russia: South European Territory, Iran, Turkey); <tp:taxon-name><tp:taxon-name-part taxon-name-part-type="genus" reg="Bembidion">B.</tp:taxon-name-part> (<tp:taxon-name-part taxon-name-part-type="subgenus" reg="Ocydromus">O.</tp:taxon-name-part>) <tp:taxon-name-part taxon-name-part-type="species" reg="ispartanum">ispartanum</tp:taxon-name-part> <tp:taxon-name-part taxon-name-part-type="subspecies" reg="ispartanum">ispartanum</tp:taxon-name-part></tp:taxon-name> Netolitzky, 1930 (Armenia, Iran, Israel, Turkey); <tp:taxon-name><tp:taxon-name-part taxon-name-part-type="genus" reg="Bembidion">B.</tp:taxon-name-part> (<tp:taxon-name-part taxon-name-part-type="subgenus" reg="Ocydromus">O.</tp:taxon-name-part>) <tp:taxon-name-part taxon-name-part-type="species" reg="ispartanum">ispartanum</tp:taxon-name-part> <tp:taxon-name-part taxon-name-part-type="subspecies" reg="nairicum">nairicum</tp:taxon-name-part></tp:taxon-name> Iablokoff-Khnzorian, 1976 (Armenia, Georgia); <tp:taxon-name><tp:taxon-name-part taxon-name-part-type="genus" reg="Bembidion">B.</tp:taxon-name-part> (<tp:taxon-name-part taxon-name-part-type="subgenus" reg="Ocydromus">O.</tp:taxon-name-part>) <tp:taxon-name-part taxon-name-part-type="species" reg="zolotarewi">zolotarewi</tp:taxon-name-part></tp:taxon-name> Reitter, 1910 (Armenia, Georgia, Russia: South European Territory, Iran); <tp:taxon-name><tp:taxon-name-part taxon-name-part-type="genus" reg="Bembidion">B.</tp:taxon-name-part> (<tp:taxon-name-part taxon-name-part-type="subgenus" reg="Ocydromus">O.</tp:taxon-name-part>) <tp:taxon-name-part taxon-name-part-type="species" reg="semilotum">semilotum</tp:taxon-name-part></tp:taxon-name> Netolitzky, 1911 (Armenia, Iran, Turkey); <tp:taxon-name><tp:taxon-name-part taxon-name-part-type="genus" reg="Bembidion">B.</tp:taxon-name-part> (<tp:taxon-name-part taxon-name-part-type="subgenus" reg="Ocydromus">O.</tp:taxon-name-part>) <tp:taxon-name-part taxon-name-part-type="species" reg="hiekei">hiekei</tp:taxon-name-part></tp:taxon-name> Müller-Motzfeld, 1986 (Iran, Turkmenistan); <tp:taxon-name><tp:taxon-name-part taxon-name-part-type="genus" reg="Bembidion">B.</tp:taxon-name-part> (<tp:taxon-name-part taxon-name-part-type="subgenus" reg="Ocydromus">O.</tp:taxon-name-part>) <tp:taxon-name-part taxon-name-part-type="species" reg="sokolowskyi">sokolowskyi</tp:taxon-name-part></tp:taxon-name> Fassati, 1957 (Afghanistan); <tp:taxon-name><tp:taxon-name-part taxon-name-part-type="genus" reg="Bembidion">B.</tp:taxon-name-part> (<tp:taxon-name-part taxon-name-part-type="subgenus" reg="Ocydromus">O.</tp:taxon-name-part>) <tp:taxon-name-part taxon-name-part-type="species" reg="hasurada">hasurada</tp:taxon-name-part> <tp:taxon-name-part taxon-name-part-type="subspecies" reg="pagmanicum">pagmanicum</tp:taxon-name-part></tp:taxon-name> Fassati, 1959 (Afghanistan). Their aedeagi, except for <italic><tp:taxon-name><tp:taxon-name-part taxon-name-part-type="genus" reg="Bembidion"/><tp:taxon-name-part taxon-name-part-type="species" reg="sokolowskyi">sokolowskyi</tp:taxon-name-part></tp:taxon-name></italic>, are well documented by <xref ref-type="bibr" rid="B18">Müller-Motzfeld (1986)</xref>. <italic><tp:taxon-name><tp:taxon-name-part taxon-name-part-type="genus" reg="Bembidion">Bembidion</tp:taxon-name-part> <tp:taxon-name-part taxon-name-part-type="species" reg="terryerwini">terryerwini</tp:taxon-name-part></tp:taxon-name></italic> is distinguishable from the above-mentioned species, excluding <italic><tp:taxon-name><tp:taxon-name-part taxon-name-part-type="genus" reg="Bembidion"/><tp:taxon-name-part taxon-name-part-type="species" reg="hiekei">hiekei</tp:taxon-name-part></tp:taxon-name></italic>, by the brown elytral color; from <italic><tp:taxon-name><tp:taxon-name-part taxon-name-part-type="genus" reg="Bembidion"/><tp:taxon-name-part taxon-name-part-type="species" reg="hiekei">hiekei</tp:taxon-name-part></tp:taxon-name></italic> (Figs <xref ref-type="fig" rid="F1">1</xref> and <xref ref-type="fig" rid="F1">5</xref>) by the less transverse pronotum with narrow lateral gutter and the anterior transverse impression and neighboring area with several punctures; from <italic><tp:taxon-name><tp:taxon-name-part taxon-name-part-type="genus" reg="Bembidion"/><tp:taxon-name-part taxon-name-part-type="species" reg="hasurada">hasurada</tp:taxon-name-part></tp:taxon-name><tp:taxon-name><tp:taxon-name-part taxon-name-part-type="genus" reg="Bembidion"/><tp:taxon-name-part taxon-name-part-type="species" reg="pagmanicum">pagmanicum</tp:taxon-name-part></tp:taxon-name></italic> by the elytral striae less deeply impressed; from <italic><tp:taxon-name><tp:taxon-name-part taxon-name-part-type="genus" reg="Bembidion"/><tp:taxon-name-part taxon-name-part-type="species" reg="semilotum">semilotum</tp:taxon-name-part></tp:taxon-name></italic>, <italic><tp:taxon-name><tp:taxon-name-part taxon-name-part-type="genus" reg="Bembidion"/><tp:taxon-name-part taxon-name-part-type="species" reg="ispartanum">ispartanum</tp:taxon-name-part></tp:taxon-name><tp:taxon-name><tp:taxon-name-part taxon-name-part-type="genus" reg="Bembidion"/><tp:taxon-name-part taxon-name-part-type="species" reg="ispartanum">ispartanum</tp:taxon-name-part></tp:taxon-name></italic>, and <italic><tp:taxon-name><tp:taxon-name-part taxon-name-part-type="genus" reg="Bembidion"/><tp:taxon-name-part taxon-name-part-type="species" reg="siculum">siculum</tp:taxon-name-part></tp:taxon-name><tp:taxon-name><tp:taxon-name-part taxon-name-part-type="genus" reg="Bembidion"/><tp:taxon-name-part taxon-name-part-type="species" reg="durudense">durudense</tp:taxon-name-part></tp:taxon-name></italic> by the yellow-orange femora with faint brown reflections and by the antennae slightly darkened from the fourth antennomere; from <italic><tp:taxon-name><tp:taxon-name-part taxon-name-part-type="genus" reg="Bembidion"/><tp:taxon-name-part taxon-name-part-type="species" reg="ispartanum">ispartanum</tp:taxon-name-part></tp:taxon-name><tp:taxon-name><tp:taxon-name-part taxon-name-part-type="genus" reg="Bembidion"/><tp:taxon-name-part taxon-name-part-type="species" reg="nairicum">nairicum</tp:taxon-name-part></tp:taxon-name></italic> by the antennae with the first three antennomeres light; from <italic><tp:taxon-name><tp:taxon-name-part taxon-name-part-type="genus" reg="Bembidion"/><tp:taxon-name-part taxon-name-part-type="species" reg="siculum">siculum</tp:taxon-name-part></tp:taxon-name><tp:taxon-name><tp:taxon-name-part taxon-name-part-type="genus" reg="Bembidion"/><tp:taxon-name-part taxon-name-part-type="species" reg="smyrnense">smyrnense</tp:taxon-name-part></tp:taxon-name></italic> and <italic><tp:taxon-name><tp:taxon-name-part taxon-name-part-type="genus" reg="Bembidion"/><tp:taxon-name-part taxon-name-part-type="species" reg="siculum">siculum</tp:taxon-name-part></tp:taxon-name><tp:taxon-name><tp:taxon-name-part taxon-name-part-type="genus" reg="Bembidion"/><tp:taxon-name-part taxon-name-part-type="species" reg="durudense">durudense</tp:taxon-name-part></tp:taxon-name></italic> by the structure of the endophallus and the not darkened femora; from <italic><tp:taxon-name><tp:taxon-name-part taxon-name-part-type="genus" reg="Bembidion"/><tp:taxon-name-part taxon-name-part-type="species" reg="zolotarewi">zolotarewi</tp:taxon-name-part></tp:taxon-name></italic> by the elytral margins not evidently rounded; from <italic><tp:taxon-name><tp:taxon-name-part taxon-name-part-type="genus" reg="Bembidion"/><tp:taxon-name-part taxon-name-part-type="species" reg="decorum">decorum</tp:taxon-name-part></tp:taxon-name><tp:taxon-name><tp:taxon-name-part taxon-name-part-type="genus" reg="Bembidion"/><tp:taxon-name-part taxon-name-part-type="species" reg="bodemeyeri">bodemeyeri</tp:taxon-name-part></tp:taxon-name></italic> and <italic><tp:taxon-name><tp:taxon-name-part taxon-name-part-type="genus" reg="Bembidion"/><tp:taxon-name-part taxon-name-part-type="species" reg="decorum">decorum</tp:taxon-name-part></tp:taxon-name><tp:taxon-name><tp:taxon-name-part taxon-name-part-type="genus" reg="Bembidion"/><tp:taxon-name-part taxon-name-part-type="species" reg="subconvexum">subconvexum</tp:taxon-name-part></tp:taxon-name></italic> by the elytra less deeply punctate-sulcate and by the structure of the endophallus; from <italic><tp:taxon-name><tp:taxon-name-part taxon-name-part-type="genus" reg="Bembidion"/><tp:taxon-name-part taxon-name-part-type="species" reg="sokolowskyi">sokolowskyi</tp:taxon-name-part></tp:taxon-name></italic> (Fig. <xref ref-type="fig" rid="F1">4</xref>) by the less transverse pronotum with base slightly oblique towards the angles and by the femora not darkened.</p></tp:treatment-sec><ref-list><ref id="B1"><mixed-citation xmlns:xlink="http://www.w3.org/1999/xlink" xlink:type="simple"><person-group><name name-style="western"><surname>Erwin</surname><given-names>TL</given-names></name></person-group> (<year>1971</year>) <article-title>Fossil Tachyine Beetles from Mexican and Baltic Amber with Notes on a New Synonym of an Extant Group (Col. <tp:taxon-name><tp:taxon-name-part taxon-name-part-type="family">Carabidae</tp:taxon-name-part></tp:taxon-name>).</article-title><source>Entomologica Scandinavica</source><volume>2</volume>: <fpage>233</fpage>–<lpage>236</lpage>. <ext-link xlink:type="simple" ext-link-type="doi" xlink:href="10.1163/187631271X00239">https://doi.org/10.1163/187631271X00239</ext-link></mixed-citation></ref><ref id="B2"><mixed-citation xmlns:xlink="http://www.w3.org/1999/xlink" xlink:type="simple"><person-group><name name-style="western"><surname>Erwin</surname><given-names>TL</given-names></name></person-group> (<year>1972</year>) Two new genera of bembidiine carabid beetles from Australia and South America with notes on their phylogenetic and zoogeographic significance (<tp:taxon-name><tp:taxon-name-part taxon-name-part-type="order">Coleoptera</tp:taxon-name-part></tp:taxon-name>): Breviora 383: 1–19.</mixed-citation></ref><ref id="B3"><mixed-citation xmlns:xlink="http://www.w3.org/1999/xlink" xlink:type="simple"><person-group><name name-style="western"><surname>Erwin</surname><given-names>TL</given-names></name></person-group> (<year>1973</year>) <article-title>Studies of the Subtribe <tp:taxon-name><tp:taxon-name-part taxon-name-part-type="subtribe">Tachyina</tp:taxon-name-part></tp:taxon-name> (<tp:taxon-name><tp:taxon-name-part taxon-name-part-type="order">Coleoptera</tp:taxon-name-part></tp:taxon-name>: <tp:taxon-name><tp:taxon-name-part taxon-name-part-type="family">Carabidae</tp:taxon-name-part></tp:taxon-name>: <tp:taxon-name><tp:taxon-name-part taxon-name-part-type="tribe">Bembidiini</tp:taxon-name-part></tp:taxon-name>), Part I: A Revision of the Neotropical Genus <italic><tp:taxon-name><tp:taxon-name-part taxon-name-part-type="genus">Xystosomus</tp:taxon-name-part></tp:taxon-name></italic> Schaum.</article-title><source>Smithsonian Contributions to Zoology</source><volume>140</volume>: <fpage>1</fpage>–<lpage>39</lpage>. <ext-link xlink:type="simple" ext-link-type="doi" xlink:href="10.5479/si.00810282.140">https://doi.org/10.5479/si.00810282.140</ext-link></mixed-citation></ref><ref id="B4"><mixed-citation xmlns:xlink="http://www.w3.org/1999/xlink" xlink:type="simple"><person-group><name name-style="western"><surname>Erwin</surname><given-names>TL</given-names></name></person-group> (<year>1974a</year>) <article-title>Studies of the Subtribe <tp:taxon-name><tp:taxon-name-part taxon-name-part-type="subtribe">Tachyina</tp:taxon-name-part></tp:taxon-name> (<tp:taxon-name><tp:taxon-name-part taxon-name-part-type="order">Coleoptera</tp:taxon-name-part></tp:taxon-name>: <tp:taxon-name><tp:taxon-name-part taxon-name-part-type="family">Carabidae</tp:taxon-name-part></tp:taxon-name>: <tp:taxon-name><tp:taxon-name-part taxon-name-part-type="tribe">Bembidiini</tp:taxon-name-part></tp:taxon-name>) Part II: A Revision of the New World-Australian Genus <italic><tp:taxon-name><tp:taxon-name-part taxon-name-part-type="genus">Pericompsus</tp:taxon-name-part></tp:taxon-name></italic> LeConte.</article-title><source>Smithsonian Contributions to Zoology</source><volume>162</volume>: <fpage>1</fpage>–<lpage>96</lpage>. <ext-link xlink:type="simple" ext-link-type="doi" xlink:href="10.5479/si.00810282.162">https://doi.org/10.5479/si.00810282.162</ext-link></mixed-citation></ref><ref id="B5"><mixed-citation xmlns:xlink="http://www.w3.org/1999/xlink" xlink:type="simple"><person-group><name name-style="western"><surname>Erwin</surname><given-names>TL</given-names></name></person-group> (<year>1974b</year>) <article-title>Studies of the Subtribe <tp:taxon-name><tp:taxon-name-part taxon-name-part-type="subtribe">Tachyina</tp:taxon-name-part></tp:taxon-name> (<tp:taxon-name><tp:taxon-name-part taxon-name-part-type="order">Coleoptera</tp:taxon-name-part></tp:taxon-name>: <tp:taxon-name><tp:taxon-name-part taxon-name-part-type="family">Carabidae</tp:taxon-name-part></tp:taxon-name>: <tp:taxon-name><tp:taxon-name-part taxon-name-part-type="tribe">Bembidiini</tp:taxon-name-part></tp:taxon-name>) Supplement A: Lectotype Designations for New World Species, Two New Genera, and Notes on Generic Concepts.</article-title><source>Proceedings of the Entomological Society of Washington</source><volume>76</volume>(<issue>2</issue>): <fpage>123</fpage>–<lpage>155</lpage>.</mixed-citation></ref><ref id="B6"><mixed-citation xmlns:xlink="http://www.w3.org/1999/xlink" xlink:type="simple"><person-group><name name-style="western"><surname>Erwin</surname><given-names>TL</given-names></name></person-group> (<year>1975</year>) <article-title>Studies of the subtribe <tp:taxon-name><tp:taxon-name-part taxon-name-part-type="subtribe">Tachyina</tp:taxon-name-part></tp:taxon-name> (<tp:taxon-name><tp:taxon-name-part taxon-name-part-type="order">Coleoptera</tp:taxon-name-part></tp:taxon-name>: <tp:taxon-name><tp:taxon-name-part taxon-name-part-type="family">Carabidae</tp:taxon-name-part></tp:taxon-name>: <tp:taxon-name><tp:taxon-name-part taxon-name-part-type="tribe">Bembidiini</tp:taxon-name-part></tp:taxon-name>) Part III. Systematics, phylogeny, and zoogeography of the genus <italic><tp:taxon-name><tp:taxon-name-part taxon-name-part-type="genus">Tachyta</tp:taxon-name-part></tp:taxon-name></italic> Kirby.</article-title><source>Washington: Smithsonian Contribution to Zoology</source><volume>208</volume>: <fpage>1</fpage>–<lpage>68</lpage>. <ext-link xlink:type="simple" ext-link-type="doi" xlink:href="10.5479/si.00810282.208">https://doi.org/10.5479/si.00810282.208</ext-link></mixed-citation></ref><ref id="B7"><mixed-citation xmlns:xlink="http://www.w3.org/1999/xlink" xlink:type="simple"><person-group><name name-style="western"><surname>Erwin</surname><given-names>TL</given-names></name></person-group> (<year>1976</year>) A case of Homonymy in the <tp:taxon-name><tp:taxon-name-part taxon-name-part-type="subtribe">Tachyina</tp:taxon-name-part></tp:taxon-name> (<tp:taxon-name><tp:taxon-name-part taxon-name-part-type="order">Coleoptera</tp:taxon-name-part></tp:taxon-name>: <tp:taxon-name><tp:taxon-name-part taxon-name-part-type="family">Carabidae</tp:taxon-name-part></tp:taxon-name>: <tp:taxon-name><tp:taxon-name-part taxon-name-part-type="tribe">Bembidiini</tp:taxon-name-part></tp:taxon-name>). The Coleopterists Bulletin 30(1): e94. <ext-link xlink:type="simple" ext-link-type="doi" xlink:href="10.5479/si.00810282.208">https://doi.org/10.5479/si.00810282.208</ext-link></mixed-citation></ref><ref id="B8"><mixed-citation xmlns:xlink="http://www.w3.org/1999/xlink" xlink:type="simple"><person-group><name name-style="western"><surname>Erwin</surname><given-names>TL</given-names></name></person-group> (<year>1977</year>) Studies of the subtribe <tp:taxon-name><tp:taxon-name-part taxon-name-part-type="subtribe">Tachyina</tp:taxon-name-part></tp:taxon-name> (<tp:taxon-name><tp:taxon-name-part taxon-name-part-type="order">Coleoptera</tp:taxon-name-part></tp:taxon-name>: <tp:taxon-name><tp:taxon-name-part taxon-name-part-type="family">Carabidae</tp:taxon-name-part></tp:taxon-name>: <tp:taxon-name><tp:taxon-name-part taxon-name-part-type="tribe">Bembidiini</tp:taxon-name-part></tp:taxon-name>) Supplement B: lectotype designation of <italic><tp:taxon-name><tp:taxon-name-part taxon-name-part-type="genus">Masoreus</tp:taxon-name-part> <tp:taxon-name-part taxon-name-part-type="species">ridiculus</tp:taxon-name-part></tp:taxon-name></italic> Schaufuss and transfer of this species to <italic><tp:taxon-name><tp:taxon-name-part taxon-name-part-type="genus">Polyderis</tp:taxon-name-part></tp:taxon-name></italic>. The Coleopterists Bulletin 31(1): e90.</mixed-citation></ref><ref id="B9"><mixed-citation xmlns:xlink="http://www.w3.org/1999/xlink" xlink:type="simple"><person-group><name name-style="western"><surname>Erwin</surname><given-names>TL</given-names></name></person-group> (<year>1978</year>) <article-title>Studies of the subtribe <tp:taxon-name><tp:taxon-name-part taxon-name-part-type="subtribe">Tachyina</tp:taxon-name-part></tp:taxon-name> (<tp:taxon-name><tp:taxon-name-part taxon-name-part-type="order">Coleoptera</tp:taxon-name-part></tp:taxon-name>: <tp:taxon-name><tp:taxon-name-part taxon-name-part-type="family">Carabidae</tp:taxon-name-part></tp:taxon-name>: <tp:taxon-name><tp:taxon-name-part taxon-name-part-type="tribe">Bembidiini</tp:taxon-name-part></tp:taxon-name>) Supplement C: discovery of the sister group of <italic><tp:taxon-name><tp:taxon-name-part taxon-name-part-type="genus">Mioptachys</tp:taxon-name-part></tp:taxon-name></italic> Bates, in the Amazon Basin – <italic><tp:taxon-name><tp:taxon-name-part taxon-name-part-type="genus">Inpa</tp:taxon-name-part> <tp:taxon-name-part taxon-name-part-type="species">psydroides</tp:taxon-name-part></tp:taxon-name></italic> a new genus and species.</article-title><source>The Coleopterists Bulletin</source><volume>32</volume>(<issue>1</issue>): <fpage>29</fpage>–<lpage>36</lpage>.</mixed-citation></ref><ref id="B12"><mixed-citation xmlns:xlink="http://www.w3.org/1999/xlink" xlink:type="simple"><person-group><name name-style="western"><surname>Erwin</surname><given-names>TL</given-names></name></person-group> (<year>1982</year>) <article-title>Small terrestrial ground-beetles of Central America (<tp:taxon-name><tp:taxon-name-part taxon-name-part-type="family">Carabidae</tp:taxon-name-part></tp:taxon-name>: <tp:taxon-name><tp:taxon-name-part taxon-name-part-type="subtribe">Bembidiina</tp:taxon-name-part></tp:taxon-name> and <tp:taxon-name><tp:taxon-name-part taxon-name-part-type="subtribe">Anillina</tp:taxon-name-part></tp:taxon-name>).</article-title><source>Proceedings of the California Academy of Sciences</source><volume>42</volume>(<issue>19</issue>): <fpage>39</fpage>–<lpage>71</lpage>.</mixed-citation></ref><ref id="B13"><mixed-citation xmlns:xlink="http://www.w3.org/1999/xlink" xlink:type="simple"><person-group><name name-style="western"><surname>Erwin</surname><given-names>TL</given-names></name></person-group> (<year>1984</year>) <article-title>Studies of the tribe <tp:taxon-name>Bembiidiini</tp:taxon-name> (<tp:taxon-name><tp:taxon-name-part taxon-name-part-type="order">Coleoptera</tp:taxon-name-part></tp:taxon-name>: <tp:taxon-name><tp:taxon-name-part taxon-name-part-type="family">Carabidae</tp:taxon-name-part></tp:taxon-name>): Lectotype designations and species group assignments for <italic><tp:taxon-name><tp:taxon-name-part taxon-name-part-type="genus">Bembidion</tp:taxon-name-part></tp:taxon-name></italic> species described by Thomas L. Casey and others.</article-title><source>Pan-Pacific Entomologist</source><volume>60</volume>(<issue>3</issue>): <fpage>165</fpage>–<lpage>187</lpage>.</mixed-citation></ref><ref id="B10"><mixed-citation xmlns:xlink="http://www.w3.org/1999/xlink" xlink:type="simple"><person-group><name name-style="western"><surname>Erwin</surname><given-names>TL</given-names></name><name name-style="western"><surname>Kavanaugh</surname><given-names>DH</given-names></name></person-group> (<year>1980</year>) <article-title>On the identity of <italic><tp:taxon-name><tp:taxon-name-part taxon-name-part-type="genus">Bembidion</tp:taxon-name-part> <tp:taxon-name-part taxon-name-part-type="species">puritanum</tp:taxon-name-part></tp:taxon-name></italic> Hayward (<tp:taxon-name><tp:taxon-name-part taxon-name-part-type="order">Coleoptera</tp:taxon-name-part></tp:taxon-name>: <tp:taxon-name><tp:taxon-name-part taxon-name-part-type="family">Carabidae</tp:taxon-name-part></tp:taxon-name>: <tp:taxon-name><tp:taxon-name-part taxon-name-part-type="tribe">Bembidiini</tp:taxon-name-part></tp:taxon-name>).</article-title><source>The Coleopterists Bulletin</source><volume>34</volume>: <fpage>241</fpage>–<lpage>242</lpage>.</mixed-citation></ref><ref id="B11"><mixed-citation xmlns:xlink="http://www.w3.org/1999/xlink" xlink:type="simple"><person-group><name name-style="western"><surname>Erwin</surname><given-names>TL</given-names></name><name name-style="western"><surname>Kavanaugh</surname><given-names>DH</given-names></name></person-group> (<year>1981</year>) <article-title>Systematics and zoogeography of <italic><tp:taxon-name><tp:taxon-name-part taxon-name-part-type="genus">Bembidion</tp:taxon-name-part></tp:taxon-name></italic> Latreille: I. The <italic>carlhi</italic> and <italic>erasum</italic> groups of western North America (<tp:taxon-name><tp:taxon-name-part taxon-name-part-type="order">Coleoptera</tp:taxon-name-part></tp:taxon-name>: <tp:taxon-name><tp:taxon-name-part taxon-name-part-type="family">Carabidae</tp:taxon-name-part></tp:taxon-name>, <tp:taxon-name><tp:taxon-name-part taxon-name-part-type="tribe">Bembidiini</tp:taxon-name-part></tp:taxon-name>).</article-title><source>Entomologica Scandinavica Supplementum I</source><volume>5</volume>: <fpage>33</fpage>–<lpage>72</lpage>.</mixed-citation></ref><ref id="B14"><mixed-citation xmlns:xlink="http://www.w3.org/1999/xlink" xlink:type="simple"><person-group><name name-style="western"><surname>Erwin</surname><given-names>TL</given-names></name><name name-style="western"><surname>Kavanaugh</surname><given-names>DH</given-names></name></person-group> (<year>1999</year>) <article-title>A new species of <italic><tp:taxon-name><tp:taxon-name-part taxon-name-part-type="genus">Tachyta</tp:taxon-name-part></tp:taxon-name></italic> Kirby from southeastern China with a new key and analysis of phylogenetic relationships for the <tp:taxon-name><tp:taxon-name-part taxon-name-part-type="infraspecific-rank">subgenus</tp:taxon-name-part> <tp:taxon-name-part taxon-name-part-type="subgenus">Paratachyta</tp:taxon-name-part></tp:taxon-name> Erwin (<tp:taxon-name><tp:taxon-name-part taxon-name-part-type="order">Coleoptera</tp:taxon-name-part></tp:taxon-name>: <tp:taxon-name><tp:taxon-name-part taxon-name-part-type="family">Carabidae</tp:taxon-name-part></tp:taxon-name>: <tp:taxon-name><tp:taxon-name-part taxon-name-part-type="tribe">Bembidiini</tp:taxon-name-part></tp:taxon-name>: <tp:taxon-name><tp:taxon-name-part taxon-name-part-type="subtribe">Tachyina</tp:taxon-name-part></tp:taxon-name>).</article-title> In: <person-group><name name-style="western"><surname>Zamotajlov</surname><given-names>A</given-names></name><name name-style="western"><surname>Sciaky</surname><given-names>R</given-names></name></person-group> (<role>Eds</role>) <issue-title>Advances in Carabidology.</issue-title><source>Papers Dedicated to the Memory of Prof. Dr. Oleg L. Kryzhanovskij. MUISO Publishers, Krasnodar</source>, <fpage>183</fpage>–<lpage>194</lpage>.</mixed-citation></ref><ref id="B15"><mixed-citation xmlns:xlink="http://www.w3.org/1999/xlink" xlink:type="simple"><person-group><name name-style="western"><surname>Erwin</surname><given-names>TL</given-names></name><name name-style="western"><surname>Toledano</surname><given-names>L</given-names></name><name name-style="western"><surname>Maddison</surname><given-names>DR</given-names></name></person-group> (<year>2010</year>) <article-title>New enigmatic hygrophilous species of ground beetles from stream sides and wet seeps in the Andes of South America (<tp:taxon-name><tp:taxon-name-part taxon-name-part-type="family">Carabidae</tp:taxon-name-part></tp:taxon-name>, <tp:taxon-name><tp:taxon-name-part taxon-name-part-type="supertribe">Trechitae</tp:taxon-name-part></tp:taxon-name>, Andinodontis n. gen.</article-title><source>) Entomologische Blatter</source><volume>106</volume>: <fpage>73</fpage>–<lpage>88</lpage>.</mixed-citation></ref><ref id="B16"><mixed-citation xmlns:xlink="http://www.w3.org/1999/xlink" xlink:type="simple"><person-group><name name-style="western"><surname>Kavanaugh</surname><given-names>DH</given-names></name><name name-style="western"><surname>Erwin</surname><given-names>TL</given-names></name></person-group> (<year>1992</year>) <article-title>Extinct or extant? A new species of intertidal Bembidiine (<tp:taxon-name><tp:taxon-name-part taxon-name-part-type="order">Coleoptera</tp:taxon-name-part></tp:taxon-name>: <tp:taxon-name><tp:taxon-name-part taxon-name-part-type="family">Carabidae</tp:taxon-name-part></tp:taxon-name>: <tp:taxon-name><tp:taxon-name-part taxon-name-part-type="tribe">Bembidiini</tp:taxon-name-part></tp:taxon-name>) from the Palos Verdes Peninsula, California.</article-title><source>The Coleopterists Bulletin</source><volume>46</volume>(<issue>3</issue>): <fpage>311</fpage>–<lpage>320</lpage>.</mixed-citation></ref><ref id="B18"><mixed-citation xmlns:xlink="http://www.w3.org/1999/xlink" xlink:type="simple"><person-group><name name-style="western"><surname>Müller-Motzfeld</surname><given-names>G</given-names></name></person-group> (<year>1986</year>) <article-title>Die Gruppe des <italic><tp:taxon-name><tp:taxon-name-part taxon-name-part-type="genus">Bembidion</tp:taxon-name-part></tp:taxon-name></italic> (Subgenus: <italic><tp:taxon-name><tp:taxon-name-part taxon-name-part-type="genus">Ocydromus</tp:taxon-name-part></tp:taxon-name></italic> Clairv.) <italic><tp:taxon-name><tp:taxon-name-part taxon-name-part-type="genus"/><tp:taxon-name-part taxon-name-part-type="species">decorum</tp:taxon-name-part></tp:taxon-name></italic> Zenker. Deutsche Entomologische Zeitschrift, N.F.</article-title><volume>33</volume>: <fpage>137</fpage>–<lpage>175</lpage>. <ext-link xlink:type="simple" ext-link-type="doi" xlink:href="10.1002/mmnd.4800330306">https://doi.org/10.1002/mmnd.4800330306</ext-link></mixed-citation></ref></ref-list></tp:taxon-treatment>
